# Supplementary material for: Semisynthetic Sesquiterpene Lactones Generated by the Sensibility of Glaucolide B to Lewis and Brønsted–Lowry Acids and Bases: Cytotoxicity and Anti-Inflammatory Activities
Source: Molecules. 2023 Jan 27;28(3):1243. doi: 10.3390/molecules28031243 (PMC9921329; doi:10.3390/molecules28031243)
Supplement: Supplementary file 1 [file molecules-28-01243-s001.zip]

Archive with 1 entries (1 files):
- molecules-2154396-supplementary.pdf
